# Supplementary material for: Malaria Test Positivity, Temporal Trends, and Associated Factors Among Clinically Suspected Adult Cases in Maruleng Sub-District, Limpopo Province, South Africa, 2018–2023
Source: Int J Environ Res Public Health. 2026 Jul 2;23(7):866. doi: 10.3390/ijerph23070866 (PMC13410263; doi:10.3390/ijerph23070866)
Supplement: Supplementary file 1 [file ijerph-23-00866-s001.zip]

Archive with 1 entries (1 files):
- ijerph-4383006-supplementary.pdf
